# Supplementary material for: Laboratory Validation of a Real-Time RT-PCR Assay for the Detection of Jamestown Canyon Virus
Source: Pathogens. 2022 May 3;11(5):536. doi: 10.3390/pathogens11050536 (PMC9146205; doi:10.3390/pathogens11050536)
Supplement: Supplementary file 1 [file pathogens-11-00536-s001.zip]

Archive with 1 entries (1 files):
- pathogens-1675498-supplementary.pdf
